# Supplementary material for: Targeting the NCOA3-SP1-TERT axis for tumor growth in hepatocellular carcinoma
Source: Cell Death Dis. 2020 Nov 25;11(11):1011. doi: 10.1038/s41419-020-03218-x (PMC7689448; doi:10.1038/s41419-020-03218-x)
Supplement: Supplementary file 1 — Supplementary Table 1 [file 41419_2020_3218_MOESM1_ESM.xls]

## Sheet: Sheet1
Supplementary Table 1. The TERT primer sequence for BPSP assay, ChIP-qPCR and dual-luciferase reporter plasmids.
Primer	Sequence 5’-3’
probe_hTERT -378_F	Biotin-TGGCCCCTCCCTCGGGTTAC
probe_hTERT -137_R	Biotin-TGAAGGGGCAGGACGGGTGC
Primer sequences of TERT for ChIP-qPCR
Primmer	Sequence 5’-3’
TERT-1518-F	GCATAATCTTCTGCTTCCAT
TERT-1289-F	TACAAGACGAGGCTAACCTCC
TERT-1289-R	GCTCAAGTTTGGATCTAAGGG
TERT-1076-F	CCCTTAGATCCAAACTTGAGCAACC
TERT-1076-R	AACATCTGGTCACATCCCGCCC
TERT-871-F	GGGCGGGATGTGACCAGATGTT
TERT-871-R	CAGGTTCTCAGGCGGCGAG
TERT-696-F	CTCGCCGCCTGAGAACCTG
TERT-696-R	CGGAGACCCAGGGCTGCC
TERT-456-F	GGCAGCCCTGGGTCTCCG
TERT-456-R	CCTGGCCCCGACAGCGCAGC
TERT-234-F	GCTGCGCTGTCGGGGCCAGG
TERT-234-R	GGCAGGACGGGTGCCCGGGT
TERT-144-F	ACCCGGGCACCCGTCCTGCC
TERT-144-R	GCTGGGCCGGGGACCCGGGA
TERT-70-F	TCCCGGGTCCCCGGCCCAGC
TERT-40_R	CCCATCGGCCAGGGCTTCCCACG
TERT primer sets for dual-luciferase reporter plasmid constructing
Primmer	Sequence 5’-3’
hTERT 902_F	CCGCTCGAGGGACCCCGAGGTTGCCCTCC
hTERT 321_F	CCGCTCGAGGCCCTCGCTGGCGTCCCTGC
hTERT 234_F	CCGCTCGAGGCTGCGCTGTCGGGGCCAGG
hTERT 144_F	CCGCTCGAGACCCGGGCACCCGTCCTGCC
hTERT 70_F	CCGCTCGAGTCCCGGGTCCCCGGCCCAGC
hTERT 40_F	CCGCTCGAGCCCTCCCAGCCCCTCCCCTTC
hTERT 4_F	CCGCTCGAGCGCGGCGCGAGTTTCAGGCAG
hTERT40_R	CCCAAGCTTCCCATCGGCCAGGGCTTCCCACG
